# Supplementary material for: The abrogation of the HOXB7/PBX2 complex induces apoptosis in melanoma through the miR-221&222-c-FOS pathway
Source: Int J Cancer. 2013 Feb 7;133(4):879–92. doi: 10.1002/ijc.28097 (PMC3812682; doi:10.1002/ijc.28097)
Supplement: Supplementary file 7 [file ijc0133-0879-SD7.txt]

HOXB7
A375M
A375M Me1007
A375M Me1007
PBX2
actin
CHX(h) 0
+
+
-
-
+
+
-
-
+
+
-
-
Dsi-scr
Dsi-PBX2
2 4
0
0.2
0.4
0.6
0.8
1
1.2 miR-221/RNU6B
miR-222/RNU6B
PBX2/GAPDH
R
el
at
iv
e
ex
pr
es
si
on
0
0.2
0.4
0.6
0.8
1
1.2
R
el
at
iv
e
ex
pr
es
si
on
R
el
at
iv
e
ex
pr
es
si
on
c-FOS/GAPDH
0
0.2
0.4
0.6
0.8
1
1.2
1.4
1.6
Untreated
control
Dsi-scr Dsi-PBX2
b
a
ed
**
**
R
el
at
iv
e
ex
pr
es
si
on
c-FOS/GAPDH
0
0.2
0.4
0.6
0.8
1
1.2
1.4
1.6
Untreated
control
Dsi-scr Dsi-PBX2
*
** **
In
pu
t
In
pu
t
U
nr
el
at
ed
 A
b
P
B
X
2 
A
b
P
B
X
2 
A
b
P
B
X
2 
A
b
N
eg
. C
on
tro
l
U
nr
el
at
ed
 A
b
U
nr
el
at
ed
 A
b
In
pu
t
In
pu
t
In
pu
t
U
nr
el
at
ed
 A
b
P
B
X
2 
A
b
P
B
X
2 
A
b
P
B
X
2 
A
b
N
eg
. C
on
tro
l
U
nr
el
at
ed
 A
b
U
nr
el
at
ed
 A
b
In
pu
t
A375M c
Untreated +CXR9 +HXR9
Un
tre
ate
d c
on
tro
l
Ds
i-s
cr
Ds
i-P
BX
2
Ds
i-s
cr
Ds
i-P
BX
2
0
0.2
0.4
0.6
0.8
1
1.2 miR-221/RNU6B
miR-222/RNU6B
PBX2/GAPDH
R
el
at
iv
e
ex
pr
es
si
on
0
0.2
0.4
0.6
0.8
1
1.2
R
el
at
iv
e
ex
pr
es
si
on
*
*
*
Un
tre
ate
d c
on
tro
l
Ds
i-s
cr
Ds
i-P
BX
2
Ds
i-s
cr
Ds
i-P
BX
2
GAPDH
BS2
GAPDH
BS1 Neg. Control region (-1066/-902)
Neg. Control region (-891/-698)
GAPDH
Neg. Control region (-1066/-902)
Neg. Control region (-891/-698)
GAPDH
Untreated
A375M
+CXR9 +HXR9
In
pu
t
In
pu
t
U
nr
el
at
ed
 A
b
P
B
X
2 
A
b
P
B
X
2 
A
b
P
B
X
2 
A
b
N
eg
. C
on
tro
l
U
nr
el
at
ed
 A
b
U
nr
el
at
ed
 A
b
In
pu
t
In
pu
t
In
pu
t
U
nr
el
at
ed
 A
b
H
O
B
7 
A
b
H
O
B
7 
A
b
H
O
B
7 
A
b
N
eg
. C
on
tro
l
U
nr
el
at
ed
 A
b
U
nr
el
at
ed
 A
b
In
pu
t
Supplementary Fig. S1.  (a) qRT-PCR evaluation of PBX2 and miR-221&222 in Dsi-PBX2-transfected A375M 
(left) and Me1007 (right) cell lines. (b) Chromatin immunoprecipitation assays performed in A375M cells treated 
with 40 µmol/Lof HXR9 or CXR9. (c) The binding specificity and the absence of other HOX/PBX binding sites was 
confirmed through the analysis of two negative control regions, (-891/-698) and (-1066/-902). (d) Evaluation of 
PBX2 and HOXB7 stabilities in A375M cells transfected with either a Dsi-scrambled control (Dsi-scr) or with Dsi-
PBX2 and treated with cycloheximide (CHX) up to 4 h. (e) c-FOS level analyzed by qRT-PCR in A375M (left)  and 
Me1007 (right) cells after PBX2 silencing. Actin, RNU6B and GAPDH were used for normalization. * p<0.05, ** 
p<0.01.
