# Supplementary material for: The abrogation of the HOXB7/PBX2 complex induces apoptosis in melanoma through the miR-221&222-c-FOS pathway
Source: Int J Cancer. 2013 Feb 7;133(4):879–92. doi: 10.1002/ijc.28097 (PMC3812682; doi:10.1002/ijc.28097)
Supplement: Supplementary file 8 [file ijc0133-0879-SD8.txt]

Mel888
Me1007
A375M
untreated CXR9 40mMCXR9 20mM HXR9 40mMHXR9 20mM
CXR9 80mM HXR9 80mM CXR9 120mM HXR9 120mM
untreated CXR9 40mMCXR9 20mM HXR9 40mM
CXR9 40mM HXR9 40mM
HXR9 20mM
CXR9 20mM HXR9 20mM
untreated CXR9 10mMCXR9 5mM HXR9 10mMHXR9 5mM
CXR9 80mM HXR9 80mM CXR9 120mM HXR9 120mM
4.4%SubG0 2%SubG0 18.8%SubG0 2.9%SubG0 48.5%SubG0
SubG0 SubG0 SubG0 SubG0 SubG0
3.8%SubG0 61.4%SubG0 6.1%SubG0 92.6%
2.8% 1.4% 27.4% 0.9% 56%
0.7% 83% 1.3% 95.5%
4.9% 3.6% 4% 3.4% 3.4%
3.3% 16.5% 38.1% 63.2%
SubG0
SubG0 SubG0 SubG0 SubG0
C
ou
nt
C
ou
nt
C
ou
nt
C
ou
nt
C
ou
nt
C
ou
nt
C
ou
nt
C
ou
nt
C
ou
nt
C
ou
nt
C
ou
nt
C
ou
nt
C
ou
nt
C
ou
nt
C
ou
nt
C
ou
nt
C
ou
nt
C
ou
nt
C
ou
nt
C
ou
nt
C
ou
nt
C
ou
nt
C
ou
nt
C
ou
nt
C
ou
nt
C
ou
nt
C
ou
nt
SubG0 SubG0 SubG0 SubG0 SubG0
SubG0 SubG0 SubG0 SubG0
Supplementary Fig. S2. Representative dose-response results deriving from CXR9- or HXR9-treatments of 
Mel888, Me1007 and A375M cell lines. The percentage values indicate the apoptotic SubG0 cell population.
