# Supplementary material for: The abrogation of the HOXB7/PBX2 complex induces apoptosis in melanoma through the miR-221&222-c-FOS pathway
Source: Int J Cancer. 2013 Feb 7;133(4):879–92. doi: 10.1002/ijc.28097 (PMC3812682; doi:10.1002/ijc.28097)
Supplement: Supplementary file 9 [file ijc0133-0879-SD9.txt]

 
0
2
4
6
8
10
12
14
d1 d4 d7
R
el
at
iv
e 
ce
ll 
gr
ow
th
R
el
at
iv
e 
ex
pr
es
si
on
Me1007/Tween
Me1402/R/Tween
Me1007/miR-221
Me1402/R/miR-221
Me1007/miR-222
Me1402/R/miR-222
Supplementary Fig. S3 MiR-221 and miR-222 expression in normal human melanocytes and melanoma cell 
lines. (a) Relative expression values obtained by qRT-PCR. RNU6B was used as internal control. (b) Cell 
growth proliferation analysis in Me1007 and Me1402/R cell lines transduced with miR-221 or mir-222 and 
compared with control vector (Tween).  *p <0.01, **p<0.05. 
0
20
40
60
80
100
120
Me
lan
oc
yte
s
Me
10
07
Me
l50
1
Me
l88
8
Me
14
02
/R
A3
75
A3
75
M
Me
18
11
Me
66
5/1
miR-222/RNU6B
miR-221/RNU6B
**
**
***
b
a
