# Supplementary material for: The abrogation of the HOXB7/PBX2 complex induces apoptosis in melanoma through the miR-221&222-c-FOS pathway
Source: Int J Cancer. 2013 Feb 7;133(4):879–92. doi: 10.1002/ijc.28097 (PMC3812682; doi:10.1002/ijc.28097)
Supplement: Supplementary file 10 [file ijc0133-0879-SD10.txt]

RNU6B
miR-221
miR-222
Scr
C-FOS
HOXB7
Primary Metastatic
Supplementary Fig. S4. (a) Immunohistochemical analysis on primary and metastatic melanoma, displaying the 
inverse correlation between c-FOS and HOXB7 expression. Four representative immunostained sections (2 
primary and 2 metastatic melanomas) are shown (magnification x400) . (b) In situ hybridization of miR-221 and 
miR-222 on sections from the same melanoma specimens indicating, respectively, their inverse and direct 
correlation with c-FOS and HOXB7 expressions (magnification x200). Scr and RNU6B correspond to the negative 
and positive controls.
a
b
50mm
50mm
50mm
50mm
50mm
50mm
50mm
50mm
