# Supplementary material for: The abrogation of the HOXB7/PBX2 complex induces apoptosis in melanoma through the miR-221&222-c-FOS pathway
Source: Int J Cancer. 2013 Feb 7;133(4):879–92. doi: 10.1002/ijc.28097 (PMC3812682; doi:10.1002/ijc.28097)
Supplement: Supplementary file 11 [file ijc0133-0879-SD11.txt]

HXR9
Tumor regression
Apoptosisinduction
X
X
PBX2HOXB7
PBX2HOXB7
Dsi-HOXB7
AntagomiR
FOS FOS
Tumorsurvival
Apoptosis resistance
Neoplastic pathway Therapeutic pathway
miR-221&222 miR-221&222
Supplementary Fig. S5. Schematic description of HOXB7/PBX2 dependent activation of miR-221&222 
and c-FOS targeted downregulation in melanoma (left); according to hypothetical therapeutic 
approaches, HXR9-dependent disruption of HOXB7/PBX2, HOXB7 and/or miR-221&222 repression 
might reduce melanoma malignancy (right).
